# Supplementary material for: Assessment of Data-Independent Acquisition Mass Spectrometry (DIA-MS) for the Identification of Single Amino Acid Variants
Source: Proteomes. 2024 Nov 6;12(4):33. doi: 10.3390/proteomes12040033 (PMC11587465; doi:10.3390/proteomes12040033)
Supplement: Supplementary file 1 [file proteomes-12-00033-s001.zip]

Archive with 1 entries (1 files):
- proteomes-3201495-supplementary.pdf
